# Supplementary material for: The Fibrotic Effects of LINC00663 in Human Hepatic Stellate LX-2 Cells and in Bile Duct-Ligated Cholestasis Mice Are Mediated through the Splicing Factor 2-Fibronectin
Source: Cells. 2023 Jan 4;12(2):215. doi: 10.3390/cells12020215 (PMC9857260; doi:10.3390/cells12020215)
Supplement: Supplementary file 1 [file cells-12-00215-s001.zip]

Archive with 1 entries (1 files):
- cells-2107588-supplementary.pdf
